# Supplementary material for: “Biqi” Bayberry Extract Promotes Skeletal Muscle Fiber Type Remodeling by Increasing Fast Myofiber Formation via the Akt/FoxO1 Pathway in Mice
Source: Foods. 2023 Jun 23;12(13):2471. doi: 10.3390/foods12132471 (PMC10340394; doi:10.3390/foods12132471)
Supplement: Supplementary file 1 [file foods-12-02471-s001.zip]

Archive with 1 entries (1 files):
- foods-2419348-supplementary.pdf
